# Supplementary material for: Association Between ST-Segment Deviation in Electrocardiography and 30-Day Mortality in Non-Cardiac Critically Ill Patients: A Retrospective Single-Center Study
Source: J Clin Med. 2025 Jul 10;14(14):4911. doi: 10.3390/jcm14144911 (PMC12295174; doi:10.3390/jcm14144911)
Supplement: Supplementary file 1 [file jcm-14-04911-s001.zip]

Archive with 1 entries (1 files):
- jcm-3717394-supplementary.pdf
